# Supplementary material for: HfZrO-based synaptic resistor circuit for a Super-Turing intelligent system
Source: Sci Adv. 2025 Feb 28;11(9):eadr2082. doi: 10.1126/sciadv.adr2082 (PMC13109932; doi:10.1126/sciadv.adr2082)
Supplement: Supplementary file 2 — Movie S1 [file sciadv.adr2082_movie_s1.zip]

Archive with 1 entries (1 files):
- adr2082_movie_s1.mp4
